# Supplementary material for: RSM- and ANN-Based Optimization of Bioactive Anthocyanin and Phenolic Compound Recovery from Rosa damascena Flowers Using Natural Deep Eutectic
Source: Antioxidants (Basel). 2026 May 22;15(6):656. doi: 10.3390/antiox15060656 (PMC13296296; doi:10.3390/antiox15060656)
Supplement: Supplementary file 1 [file antioxidants-15-00656-s001.zip]

Archive with 1 entries (1 files):
- antioxidants-4268384-supplementary.pdf
